# Supplementary material for: Consumers’ Trust in Different Sources of Information Related to Food Hazards and Their Judgment of Government Performance—A Cross-Sectional Study in Brazil
Source: Foods. 2023 Sep 1;12(17):3285. doi: 10.3390/foods12173285 (PMC10486621; doi:10.3390/foods12173285)
Supplement: Supplementary file 1 [file foods-12-03285-s001.zip]

Archive with 1 entries (1 files):
- foods-2481250-supplementary.pdf
